# Supplementary material for: Tumor-infiltrating nerves functionally alter brain circuits and modulate behavior in a mouse model of head-and-neck cancer
Source: eLife. 2024 Sep 20;13:RP97916. doi: 10.7554/eLife.97916 (PMC11415076; doi:10.7554/eLife.97916)
Supplement: Figure 2—source data 1. [file elife-97916-fig2-data1.zip]

Archive with 1 entries (1 files):
- Raw unedited gel for Figure 2g.docx
